# Supplementary material for: Measuring Proviral HIV-1 DNA: Hurdles and Improvements to an Assay Monitoring Integration Events Utilising Human Alu Repeat Sequences
Source: Life (Basel). 2021 Dec 16;11(12):1410. doi: 10.3390/life11121410 (PMC8706387; doi:10.3390/life11121410)
Supplement: Supplementary file 1 [file life-11-01410-s001.zip]

Archive with 1 entries (1 files):
- life-1509693-supplementary-done.pdf
